# Supplementary material for: Gene Expression Dosage Regulation in an Allopolyploid Fish
Source: PLoS One. 2015 Mar 19;10(3):e0116309. doi: 10.1371/journal.pone.0116309 (PMC4366067; doi:10.1371/journal.pone.0116309)
Supplement: S5 Table — (XLSX) [file pone.0116309.s005.xlsx]

## Sheet: Table S5
Table S5: qRT-PCR primers.
Primer IDs				Primer sequences2		Primer binding sites
Target Genes	Fwd	Rev	Specificity1	Fwd	Rev	Fwd	Rev	Product size (bp)
eef1a	eef1a PF2qDNA	ef1a PR2 qDNA	gDNA	GTTTTCAGGTTTTAATTGGCATT	ACCGCTAGCATTACCCTCCT	intron 4-5	exon 5	95
rpl8	rpl8_PF1_qDNA	rpl8_PR1_qDNA	gDNA	GCAAGCAAACATCCCAGTCT	TTCCAGACAGCAGACAATGG	intron3-4	exon 4	137
actb2	actb2_PF1_qDNA	actb2_PR1_qDNA	gDNA	GGATRAATAGWTTTGGGCTGA	CCTTCTGTCCCATACCAACC	intron 2-3	exon 3	144
eef1a	eef1a PF2 qcDNA	eef1a PR 2 qcDNA	cDNA	TCTTGATGCCCTGGATGC	CAGTTCCAATACCTCCAATTTTGT	exon 5	exon 5/6	101
rpl8	rpl8_PF2_qcDNA	rpl8_PR2_qcDNA	cDNA	CAAGAAAGCCCAGCTGAACA	GGATCCAGATGGAAGCTTGA	exon 3/4	exon 4/5	190
actb2	actb2_PF1_qcDNA	actb2_PR1_qcDNA	cDNA	ACATCAGGGTGTCATGGTTG	TCCATATCGTCCCAGTTGGT	exon 2/3	exon 3	99
rpsa	rpsa_PF3_ qcDNA	rpsa icDNA R2	cDNA	GTGACTGATCCTCGTGCTGA	CACAGAGTGGGGACCTTTGT	exon 4	exon 4/5	144
pabpc1a	pabpc1a_PF3_qcDNA	pabpc1a_PR3_qcDNA	cDNA	CAGCCAGTACATGCAGAGGA	ATTCTGAGCCTGTGGAATGG	exon 8	exon 8/9	118
rpl35	rpl35_PF1_qcDNA	rpl35_PR1_qcDNA	cDNA	CCATCGAGAAAAATGGCAAA	GTCATCCAGCTGTTTCAGCA	exon 1/2	exon 2	81
1Primers exclusively amplify spliced complementary DNA (cDNA) or exclusively amplify unspliced genomic DNA (gDNA)
2underlined portion of sequences corresponds to the second gene region in the "Primer binding sites" column
